# Supplementary material for: Artemisia annua L. plants lacking Bornyl diPhosphate Synthase reallocate carbon from monoterpenes to sesquiterpenes except artemisinin
Source: Front Plant Sci. 2022 Oct 12;13:1000819. doi: 10.3389/fpls.2022.1000819 (PMC9597464; doi:10.3389/fpls.2022.1000819)
Supplement: Supplementary file 2 [file Table_1.xlsx]

## Sheet: Table S1
Table S1. Levels of 37 UPLC-MS detected metabolites for three different leaf types extracted from Artemis F1 and Camphor-0 M3
Peak_ID	Annotation	Statistical model	p-value	Leaf 1-5 (juvenile)						Leaf 7-9 (expanding)						Leaf 11-13 (mature)
				Artemis			Camphor-0			Artemis			Camphor-0			Artemis			Camphor-0
				µg/mg DW	SE	Sign	µg/mg DW	SE	Sign	µg/mg DW	SE	Sign	µg/mg DW	SE	Sign	µg/mg DW	SE	Sign	µg/mg DW	SE	Sign
M283.1535T62	artemisinin	REML	8.56294e-08	3.01343	0.436266	a	3.13884	0.561245	a	4.16577	0.520654	ab	5.11267	0.66713	b	7.33877	0.474962	c	8.52147	0.672603	c
M237.1845T85	dihydroartemisinic acid	REML	2.83338e-07	4.54415	0.469705	bc	6.1273	0.835567	b	1.89057	0.344472	a	3.67395	0.384291	c	0.831707	0.186307	a	1.822	0.182982	a
M235.1688T74	dihydro-epi-deoxyarteannuin B	REML	2.11402e-05	1.67342	0.206674	a	1.97743	0.290639	a	2.09766	0.153799	a	3.09139	0.331942	bc	2.41269	0.217663	ab	3.86287	0.364187	c
M193.0492T23	scopoletin	REML	0.000769638	3.76169	0.900119	b	2.4826	0.397802	ab	1.32924	0.182318	a	1.04444	0.276241	a	1.35394	0.222018	a	1.08582	0.208368	a
M183.0647T36	2,4-dihydroxy-6-methoxy acetophenone	REML	3.26776e-08	3.91621	0.40155	b	4.79542	0.997816	b	0.532866	0.0885742	a	0.563795	0.17908	a	0.418895	0.0892601	a	0.413085	0.0541013	a
M375.1069T55	casticin	REML	1.97712e-09	1.72727	0.10694	b	1.79486	0.134647	b	0.649308	0.0592816	a	1.05636	0.119267	c	0.463445	0.0540733	a	0.74894	0.0541403	ac
M235.1688T85	artemisinic acid	REML	5.45782e-05	1.52393	0.240723	b	1.55719	0.179068	b	0.46437	0.0722579	a	1.39258	0.272491	b	0.412737	0.135537	a	0.749915	0.131964	a
M194.1300T74		REML	0.000154663	0.438556	0.0481126	b	0.533855	0.0559343	ab	0.617688	0.0495412	ab	0.707942	0.0514285	ab	0.756479	0.0849161	a	1.05629	0.133869	c
M237.1845T65	amorpha-4,11-diene tertiary allylic hydroperoxide	REML	0.000432189	0.296756	0.0712912	a	0.435013	0.049049	ab	0.300963	0.036475	a	0.603405	0.0789215	bc	0.277597	0.040456	a	0.631586	0.0338155	c
M203.1791T85	amorpha-4,11-diene tertiary allylic hydroperoxide C15H23	REML	3.80764e-10	0.923533	0.112813	b	1.09849	0.135239	b	0.152934	0.0541651	a	0.24843	0.072572	a	0.0186006	0.00654879	a	0.0433402	0.00825878	a
M205.1947T88	a-guaiene	REML	3.24696e-11	0.588688	0.064144	d	0.826893	0.0465358	b	0.153955	0.0304188	a	0.330162	0.0584465	c	0.0510741	0.0103439	a	0.15704	0.0208585	a
M251.1636T61	a-epoxyartemisinic acid	REML	0.000103005	0.633726	0.074388	a	0.49689	0.157847	ac	0.482602	0.100133	ab	0.175575	0.0336026	bd	0.198681	0.0889292	cd	0.0261538	0.0128911	d
M219.1739T87	artemisinic aldehyde	REML	1.11999e-09	0.483856	0.0551506	c	0.565958	0.0530679	c	0.190254	0.0206419	ab	0.297099	0.0373908	b	0.108583	0.0164028	a	0.174548	0.0309554	a
M151.1112T57		REML	0.000136005	1.13571	0.387592	b	0	0	a	0.313237	0.107884	a	0	0	a	0.156002	0.0394736	a	0	0	a
M221.1897T69	dihydroartemisinic aldehyde	REML	1.58196e-11	0.536025	0.0496784	c	0.627835	0.0565885	c	0.12885	0.0276754	ab	0.207537	0.0457885	b	0.0243739	0.0145239	a	0.0398379	0.00798896	a
M221.1897T87	artemisinic alcohol	REML	2.42476e-07	0.436827	0.0331	b	0.583688	0.109164	b	0.124945	0.0281959	a	0.200884	0.0477827	a	0.027172	0.015575	a	0.0290179	0.0095882	a
M235.1689T66	dihydroartemisinic acid tertiary allylic hydroperoxide 11 epimer C15H23O2	REML	0.0198297	0.30614	0.0746985	a	0.171527	0.0647837	ab	0.311688	0.0540082	a	0.218085	0.0301026	ab	0.266938	0.0640131	a	0.0484637	0.00962102	b
M235.1689T64	dihydroartemisinic acid tertiary allylic hydroperoxide2 C15H23O2	REML	9.32105e-06	0.0272117	0.0112455	a	0.042646	0.00893232	a	0.116195	0.0328407	a	0.350516	0.0858343	b	0.347985	0.0685927	b	0.40492	0.0362579	b
M267.1588T64	deoxyartemisinin	REML	1.82429e-06	0.058922	0.012749	b	0.131676	0.032776	abc	0.11596	0.0243698	ab	0.22434	0.0364878	ac	0.251783	0.0265278	c	0.463205	0.0706425	d
M361.0911T47	chrysoplenol C	REML	0.000893132	0.409634	0.102612	c	0.325197	0.0934411	bc	0.181229	0.0420949	ab	0.176377	0.0489384	ab	0.0866984	0.0305047	a	0.0590929	0.00947345	a
M609.0971T63		REML	0.000509557	0.0325593	0.0163548	a	0.0943868	0.0368449	a	0.0358613	0.0248568	a	0.213735	0.0446017	a	0.176294	0.0923896	a	0.548237	0.155344	b
M219.1738T85	4,7(11)-amorphadien-12-al	REML	0.001034	0.165457	0.0308863	a	0.184104	0.0317009	a	0.139438	0.0252524	a	0.312371	0.0484267	b	0.112159	0.0113682	a	0.169171	0.00781973	a
M251.1636T51	arteannuin EF	REML	0.0207379	0.0865641	0.0112638	b	0.132353	0.0235649	ab	0.152181	0.0221376	ab	0.171224	0.0283807	ab	0.185861	0.0372788	a	0.186594	0.0217064	a
M318.1906T50		REML	0.000314375	0.196659	0.0356193	ab	0.090547	0.0283251	bc	0.283294	0.0345014	a	0.103871	0.0152284	bc	0.176877	0.0559635	ab	0.0190625	0.00457572	c
M359.1117T69	dehydroxycasticin	REML	5.27942e-06	0.277419	0.0581033	b	0.257606	0.0683873	b	0.0855019	0.0253019	a	0.11437	0.0281543	a	0.0594704	0.0163604	a	0.0719621	0.0222389	a
M269.1745T55	arteannuin MO	REML	0.0987186	0.0797682	0.00983396	a	0.121062	0.0216927	a	0.112135	0.00987909	a	0.142326	0.0229249	a	0.174104	0.0548602	a	0.193228	0.0500172	a
M165.1269T60		REML	1.16074e-05	0.175213	0.0434713	bc	0.212466	0.0286241	b	0.0952585	0.0292317	a	0.128012	0.0168635	ac	0.0680248	0.0216756	a	0.09722	0.0106893	ac
M253.1794T64	a-epoxydihydroartemisinic acid	REML	3.1717e-06	0.0342806	0.0106254	a	0.0797043	0.0178579	a	0.0557829	0.0208781	a	0.222242	0.0314342	b	0.0767507	0.0191591	a	0.276998	0.045404	b
M203.1792T73		REML	0.00323897	0.106048	0.0074241	a	0.0717625	0.00792898	ab	0.119283	0.0162865	a	0.0748085	0.00999503	ab	0.0818133	0.0225908	ab	0.0382589	0.00884867	b
M457.3661T99		REML	7.97536e-05	0.0732658	0.0123536	bd	0.13116	0.0267539	c	0.0311559	0.00760559	ab	0.117166	0.0151181	cd	0.0108153	0.00315538	a	0.0837221	0.0132462	bd
M244.1439T11		REML	1.89499e-08	0.14749	0.0284985	c	0.223851	0.0375302	b	0.0180894	0.00737079	a	0.0396824	0.011579	a	0.00157209	0.00172214	a	0.0114887	0.00353807	a
M239.1637T82		REML	7.39097e-06	0.129745	0.0207687	b	0.131816	0.0308432	b	0.0360742	0.00852963	a	0.0425264	0.00404524	a	0.0183588	0.00717322	a	0.0133881	0.00506448	a
M223.1687T57		REML	0.0383218	0.0314721	0.0172363	a	0.0528625	0.00884783	ab	0.0498275	0.00854853	ab	0.0515663	0.0117226	ab	0.0321391	0.00501129	a	0.0888463	0.0206214	b
M237.1480T42		REML	0.000777926	0.0275957	0.00925793	a	0.0314957	0.0100602	a	0.0399168	0.00639919	a	0.0513048	0.00835543	a	0.0508631	0.00474025	a	0.10021	0.0195164	b
M223.1686T54		REML	2.51427e-06	0.00806096	0.00629144	b	0.013848	0.00716638	b	0.0313376	0.00435539	ab	0.0488788	0.00691583	a	0.0594134	0.0100222	a	0.0907912	0.0123081	c
M221.1531T44	arteannuin x C14H21O2	REML	0.00013826	0.00438668	0.00336726	c	0.0114964	0.00443855	bc	0.0184163	0.00253532	abc	0.0225943	0.00320132	ab	0.0320108	0.00764721	a	0.0313528	0.00359623	a
M272.1848T42		REML	3.30835e-05	0	0	b	0	0	b	0.00711031	0.00292968	ab	0.00806042	0.00314543	ab	0.0148797	0.00357689	ac	0.0216799	0.00459162	c

## Sheet: Table S2
Table S2. Levels of 36 GC-MS detected metabolites for three different leaf types extracted from Artemis F1 and Camphor-0 M3
Annotation	Statistical model	p-value	Leaf 1-5 (juvenile)						Leaf 7-9 (expanding)						Leaf 11-13 (mature)
			Artemis			Camphor-0			Artemis			Camphor-0			Artemis			Camphor-0
			Norm Area	SE	Sign	Norm Area	SE	Sign	Norm Area	SE	Sign	Norm Area	SE	Sign	Norm Area	SE	Sign	Norm Area	SE	Sign
camphor	REML	4.18534e-06	26.7721	4.93343	c	0	0	b	13.8426	3.37568	a	0	0	b	10.8134	1.01727	a	0	0	b
amorpha-4,11-diene	REML	6.28381e-10	5.47125	0.659223	c	8.19599	0.976771	b	0.615867	0.194685	a	1.26277	0.260374	a	0.034984	0.0190291	a	0.174613	0.0523997	a
cedreanol	REML	0.00146876	2.77536	0.543934	bc	3.60313	0.841552	c	1.03454	0.237563	ab	2.20595	0.425757	abc	0.405404	0.0914032	a	1.27625	0.346681	ab
germacrene D	REML	0.373379	1.31633	0.309849	a	2.22379	0.391073	a	1.27112	0.420132	a	1.60908	0.858292	a	1.84941	0.354792	a	2.91541	0.870657	a
eucalyptol	REML	0.00122102	4.09826	1.32432	b	2.67638	0.576039	ab	1.24735	0.41987	a	1.52549	0.537149	ab	0.872457	0.302402	a	0.737714	0.31134	a
methyl esculetin	REML	0.711511	2.09924	0.758846	a	2.36071	1.17201	a	1.17199	0.363074	a	1.50573	0.549928	a	1.13282	0.245308	a	1.42494	0.396446	a
calarene 1	REML	0.459866	0.978493	0.540574	a	0.939934	0.499178	a	1.17455	0.740419	a	1.44125	0.712164	a	1.71059	0.755051	a	2.89723	1.20862	a
camphene	REML	1.24957e-08	3.41796	0.466639	d	0	0	c	1.95067	0.254204	a	0	0	c	1.27836	0.175122	b	0.000555037	0.000555037	c
cymene	REML	0.00596051	0.964006	0.161217	abc	1.40538	0.125516	bc	0.757893	0.0766776	ab	1.67678	0.243353	c	0.589195	0.0833705	a	1.23246	0.311082	abc
beta-pinene	REML	0.000143049	0.930408	0.27258	a	2.39453	0.711295	b	0.248562	0.0438478	a	0.802751	0.318289	a	0.150693	0.0227167	a	0.517792	0.271658	a
gamma-terpinene	REML	1.25214e-08	1.3843	0.257548	c	1.84045	0.188126	c	0.417756	0.105586	ab	0.743824	0.122441	b	0.051753	0.0190737	a	0.0296154	0.0131191	a
alpha-pinene	REML	3.99291e-08	2.19326	0.337371	d	0.0929946	0.0296533	bc	1.12122	0.157052	a	0.0368446	0.0137483	c	0.69362	0.097834	ab	0.0247083	0.01346	c
trans-caryophyllene 1	REML	0.102167	0.383269	0.0599604	a	0.410719	0.0487581	a	0.476336	0.183274	a	0.912875	0.190053	a	0.565766	0.124686	a	0.978175	0.306773	a
trans-caryophyllene 2	REML	5.6319e-06	1.08103	0.140952	c	0.598251	0.136805	a	0.5831	0.0619603	ab	0.525903	0.141933	ab	0.36271	0.0703589	ab	0.218198	0.0861178	b
a-bisabolol	REML	1.10003e-06	0.652448	0.111078	b	1.7389	0.360308	c	0.154914	0.0316203	ab	0.469467	0.0847837	ab	0.0325075	0.013023	a	0.0991215	0.0347968	ab
calarene 2	REML	0.00683077	0.409728	0.0777347	ab	0.420603	0.0417129	ab	0.418353	0.0550917	ab	0.682967	0.111333	b	0.162164	0.0433621	a	0.413963	0.100407	ab
beta-farnesene	REML	0.282444	0.440394	0.0771983	a	0.275681	0.0564143	a	0.23123	0.117039	a	0.47645	0.145836	a	0.214643	0.0486176	a	0.409149	0.103389	a
sabinene	REML	7.48081e-05	0.75124	0.216178	c	0.55816	0.121599	bc	0.190767	0.0586806	ab	0.209025	0.0666427	a	0.0838172	0.0272396	a	0.0612673	0.0314271	a
alpha-myrcene	REML	0.600466	0.615461	0.471268	a	0.336	0.152469	a	0.157473	0.0699613	a	0.132142	0.0557643	a	0.0793234	0.0334494	a	0.417915	0.293421	a
trans-2-caren-4-ol	REML	8.75958e-05	0.090362	0.0495383	a	0.765405	0.201707	b	0.0278658	0.0166016	a	0.34737	0.110741	a	0.0163336	0.00925925	a	0.176452	0.0604973	a
coumarin	REML	0.020241	0	0	b	0	0	b	0.155115	0.0554621	ab	0.147388	0.0544313	ab	0.349714	0.151684	a	0.299878	0.113187	ab
alpha-humulene	REML	4.87546e-05	0.210772	0.0404858	c	0.263252	0.0295841	c	0.103195	0.0148388	ab	0.173627	0.0263157	bc	0.0553247	0.00808665	a	0.0894594	0.0214412	ab
cis-sabinene hydrate	REML	2.24043e-10	0.343018	0.0337041	c	0	0	b	0.185325	0.0136204	a	0	0	b	0.12948	0.0164583	a	0.0111621	0.0111621	b
benzyl-isovalerate	REML	0.883656	0.0932334	0.0229644	a	0.0799952	0.0108536	a	0.0885305	0.0144269	a	0.105007	0.0248591	a	0.0945525	0.0228655	a	0.129596	0.0593113	a
propyl-2-methyl butyrate	REML	0.00337756	0.129737	0.0544813	ab	0.209795	0.0865203	a	0.0517326	0.0237258	ab	0.105753	0.042871	b	0.0318024	0.0141644	ab	0.0608597	0.034726	b
trans-carvyl acetate	REML	0.00675789	0.283998	0.127891	b	0	0	a	0.142798	0.0647467	a	0	0	a	0.107973	0.0497332	a	0	0	a
alpha-copaene	REML	0.017253	0.00949671	0.00433145	a	0.0105891	0.0105891	a	0.0448221	0.0208174	ab	0.119314	0.0407937	ab	0.089865	0.0228564	ab	0.149149	0.0519619	b
trans-sabinene hydrate	REML	0.160215	0.161595	0.0930224	a	0	0	a	0.0802596	0.0231238	a	0	0	a	0.111796	0.0576514	a	0.0067899	0.00608315	a
alpha-terpineol	REML	0.000206642	0.174221	0.0420159	b	0.0533339	0.0250564	a	0.0497817	0.0120646	a	0.0340384	0.0160008	a	0.0229426	0.00516726	a	0.0124544	0.00402421	a
pinocarvone	REML	0.00224846	0.119772	0.044194	b	0.00222207	0.00149422	a	0.0390792	0.0153042	a	0.00156376	0.000989528	a	0.0282225	0.00779485	a	0.00269045	0.00190388	a
terpinen-4-ol	REML	0.0764651	0.0463884	0.0151746	a	0.0197397	0.00782269	a	0.0274088	0.007869	a	0.0231915	0.00252564	a	0.0162859	0.00869643	a	0.0114175	0.00404589	a
eugenol	REML	0.579902	0.0447568	0.0263836	a	0.0238358	0.0152177	a	0.0165388	0.00953608	a	0.0248822	0.0212427	a	0.0050361	0.00386307	a	0.0207214	0.0122782	a
spathulenol	REML	0.000403176	0.0208141	0.0131664	a	0.0575619	0.0122712	b	0.00205307	0.00205307	a	0.0211113	0.00502365	a	0	0	a	0.00251588	0.00251588	a
carvone	REML	0.00183072	0.0324199	0.0109729	a	0	0	b	0.0260331	0.00510602	a	0	0	b	0.0176719	0.00225385	ab	0	0	b
bornyl acetate	REML	0.190642	0.00573427	0.00573427	a	0	0	a	0.0129468	0.00602484	a	0	0	a	0.00927749	0.00419397	a	0	0	a
borneol	REML	0.561244	0.00611246	0.00611246	a	0	0	a	0.00495088	0.00495088	a	0	0	a	0	0	a	0	0	a

## Sheet: Table S3
Table S3. Primer sets used in this study
Primer name	GenBank Accession	Primer sequence (5'----3')	Purpose
AaBPS_For	OL656813	CGCATCAAGATGGTGGACAAA	qRT-PCR
AaBPS_Rev	OL656813	CACCAAACGGTCACGAGT	qRT-PCR
AaBPS-likeA_For	OL656814	TCACTCAAGACATATTTGAAGACATTC	qRT-PCR
AaBPS-likeA_Rev	OL656814	CTTCAATCGTGTGTCCCATGAT	qRT-PCR
AaBPS-likeB_For	OL656815	TCCCCATTTTTAGTATCAAATAGGTCTTT	qRT-PCR
AaBPS-likeB_Rev	OL656815	CACAGTAGCAACATTCATAAGTTCAT	qRT-PCR
ALDH1_For	FJ809784	GATGTGTGTGGCAGGGTCTC	qRT-PCR
ALDH1_Rev	FJ809784	ACGAGTGGCGAGATCAAAAG	qRT-PCR
AMS_For	AF327526	GGGAGATCAGTTTCTCATCTATGAA	qRT-PCR
AMS_Rev	AF327526	CTTTTAGTAGTTGCCGCACTTCTT	qRT-PCR
CPR_For	DQ984181	GCTCGGAACAGCCATCTTATTCTT	qRT-PCR
CPR_Rev	DQ984181	GAAGCCTTCTGAGTCATCTTGTGT	qRT-PCR
CYP71AV1_For	EF197889	TCAACTGGAAACTCCCCAATG	qRT-PCR
CYP71AV1_Rev	EF197889	CGGTCATGTCGATCTGGTCA	qRT-PCR
DBR2_for	JX898526	GAACGGACGAATATGGTGGG	qRT-PCR
DBR2_Rev	JX898526	GCAGTATGAATTTGCAGCGGT	qRT-PCR
FPS_For	AF112881	GGCCACAAGTTACAAGAAGCTGATC	qRT-PCR
FPS_Rev	AF112881	ATTTCAACACCGCTTGGACTGC	qRT-PCR
UBI_For	GQ901904	TGATTGGCGTCGTCTTCGA	qRT-PCR
UBI_Rev	GQ901904	CCCATCCTCCATTTCTAGCTCAT	qRT-PCR
NheI_BPS_FL_F	OL656813	gctagcATGGCTTCAATGTGTGCATTTGC	Cloning full length AaBPS for heterolgous expression
NheI_BPS-tr1_F	OL656813	gctagcATGTGTGAAAAGCGTGTATATTCATCACC	Cloning BPS_tr1 for heterolgous expression
NheI_BPS-tr2_F	OL656813	gctagcATGAGAAGATCAGCAAGTTATCCGCC	Cloning BPS_tr2 for heterolgous expression
BamHI_BPS_R	OL656813	ggatccCTACACCCCTTCGATTGGATTGAG	Common reverse primer for AaBPS heterologous expression
BPS5’_F1	OL656813	TGTTGCTTGTGAAAAGCGTG	Outer Ivnerse PCR primer for AaBPS 5' flanking end
BPS5’_R1	OL656813	TAGGTTAAGAAAAATATTTCTTCTAACTAATG	Outer Ivnerse PCR primer for AaBPS 5' flanking end
BPS5’_F2	OL656813	TCATCACCACATTCTGTACTTACGGATG	Inner Ivnerse PCR primer for AaBPS 5' flanking end
BPS5’_R2	OL656813	GAAGCAAATGCACACATTGAAGCC	Inner Ivnerse PCR primer for AaBPS 5' flanking end
BPS_5’_1	OL693322	TATCGATTCCATTATGTCTATCTCACC	(Primer 1 on Figure 4A)
BPS_5’_2	OL693322	TAATCGTGGTATGAATATTCATCAATAAAG	(Primer 2 on Figure 4A)
BPS_5’_3	OL693322	TACTGATTCATACACAAATTGATAAATACAGTC	(Primer 3 on Figure 4A)
BPS_5’_4	OL693322	GATGATGGTACTTAAAGTTATGATTATGGAC	(Primer 4 on Figure 4A)
BPS_ORF_1	OL693322	AAATGTTGCTTGTGAAAAGCGTGTA	(Primer 5 on Figure 4A)
BPS_ORF_2	OL693322	CCACACTAGTAACTAAAGCGAGCTCC	(Primer 6 on Figure 4A)
BPS_ORF_3	OL693322	GATGTGCATGGTACTTTTGATGAGC	(Primer 7 on Figure 4A)
BPS_3’	OL693322	CTACACCCCTTCGATTGGATTGAG	(Primer 8 on Figure 4A)
AMS_F	AF327527	ATGTCACTTACAGAAGAAAAACCT	Control primer to AaAMS gene
AMS_R	AF327527	TCATATACTCATAGGATAAACGAGTAG	Control primer to AaAMS gene
AaBPS_F	OL656813	ATTATTGATGAAATGGCAAGAGGACATGTT	SNP genotyping assays Marker 3
AaBPS-likeA_F	OL656814	GATGAAATGGCAAGAGGACATACA	SNP genotyping assays Marker 3
AaBPS-likeB_F	OL656815	ATTGATGAAATGGCAAGAGGAGTTACT	SNP genotyping assays Marker 3
M13-tail_AaBPS_R	OL656813-15	TGTAAAACGACGGCCAGTGCGCTCTAGCTTCCTCTTCRGTTG	SNP genotyping assays Marker 3
AaBPS-likeAandB_G (VIC)	OL656814 and OL656815	GAAGGTCGGAGTCAACGGATTTGGCACAATTCATGTACCAG	SNP genotyping assays Marker 1
AaBPS_T (FAM)	OL656813	GAAGGTGACCAAGTTCATGCTTGGCACAATTCATGTACCAT	SNP genotyping assays Marker 1
AaBPS_R	OL656813-15	TCAAATCTATATTATGACCATGCC	SNP genotyping assays Marker 1
M13-tail_AaBPS_F	OL656813-15	TGTAAAACGACGGCCAGTCGACCTCAATTTACTCTTCTGAG	SNP genotyping assays Marker 2
AaBPS_R	OL656813	CACACTAGTAACTAAAGCGAGCTCC	SNP genotyping assays Marker 2
AaBPS-likeAandB_R	OL656814 and OL656815	CAGTAGTAATTATAGCGAAAACTTTTGT	SNP genotyping assays Marker 2
BPS1a_Prom_AgeI_F	OL693322	accggtAGTCTTTTTTTATCGATTCCATTATG	Cloning of AaBPS promoter
BPS1a_Prom_BstZ17I_R	OL693322	gtatacTGAAAAAAGACTAAACTTTGTGTTTAATTG	Cloning of AaBPS promoter
3C-BPS-FL-F	OL656813	CTGGAAGTTCTGTTTCAGGGCCCGATGGCTTCAATGTGTGC	Clonning of full length AaBPS for protein expression
3C-BPS-tr1-F	OL656813	CTGGAAGTTCTGTTTCAGGGCCCGATGGTTTGTGAAAAGCGTG	Clonning of trucnated (1) version of AaBPS for protein expression
3C-BPS-tr2-F	OL656813	CTGGAAGTTCTGTTTCAGGGCCCGATGGTTAGAAGATCAGCAAG	Clonning of trucnated (2) version of AaBPS for protein expression
attB2-BPS-R	OL656813	CAAGAAAGCTGGGTTTTAGACACCCTCGATTGG	Clonning of full length and truncated version of AaBPS for protein expression
